# Supplementary material for: Scaredy-cats don’t succeed: behavioral traits predict problem-solving success in captive felidae
Source: PeerJ. 2022 Nov 25;10:e14453. doi: 10.7717/peerj.14453 (PMC9703991; doi:10.7717/peerj.14453)
Supplement: Supplemental Information 1 [file peerj-10-14453-s001.csv]

Subject	SubjectNumb	IUCN	Sex	Solved	Unsolved	Age	Age2	Success	RepeatedInnovation	Species	Subspecies	Keeper	Active	Anxious	Calm	Cautious	Cooperative	Curious	Dominant	Excitable	Fearful	Flexible	Playful	Smart	Sociable	Solitary	Stereotypical	Submissive	Tense	Vigilant	Uninterested	NAggressive	NFearful	NFriendly	NUninterested	HAggressive	HFearful	HFriendly	HUninterested	RCalm	RCooperative	RCurious	RFlexible	RHFriendly	RNFriendly	RDominant	RStereotypical	Fearful.Aggression	Sociable.Active
Bahati	1	4	1	3	5	5	2	1	1	1	1	1	4	5	2	2	2	4	5	5	5	3	4	3	4	4	4	3	4	4	4	5	5	4	4	5	5	4	5	6	6	4	5	4	4	3	4	4.64285714285714	4.4
Ime	2	4	1	3	4	5	2	1	1	1	1	1	4	4	4	4	4	4	4	4	4	4	4	4	4	4	4	5	4	4	4	5	4	4	4	5		4	4	4	4	4	4	4	4	4	4	4.15384615384615	4
Thulani	3	4	1	1	3	5	2	0	0	1	1	1	4	4	4	4	4	4	4	4	4	4	5	5	5	3	4	3	4	4	4	4	4	4	4	2	4	4	3	4	4	4	4	4	4	4	4	3.85714285714286	4.4
Mike	4	4	1	0	3	4	2	0	0	10	1	2	5	5	2	4	3	3	2	2	4	3	5	4	5	4	2	3	3	3	1	2	3	4	4	1	2	6	4	6	5	5	5	2	4	6	6	3.64285714285714	3.8
MJ	5	4	1	7	3	2	2	1	2	10	1	2	4	6	2	6	3	4	0	0	4	3	3	4	4	4	2	4	6	6	1	1	2	5	1	3	6	4	2	6	5	4	5	4	3		6	4.35714285714286	2.2
Leo	6	4	1	1	3	13	2	0	0	10	1	2	4	1	5	4	3	5	3	3	0	5	5	4	4	4	1	3	1	5	1	1	1	5	5	3	1	5	6	3	5	3	3	3	3	5	7	2.28571428571429	3.8
Tanja	7	4	2	0	3	18	2	0	0	10	1	2	2	1	6	4	5	4	2	1	0	6	2	4	4	4	2	3	1	6	4	1	0	5	4	1	0	5	2	2	3	4	2	3	3	6	6	1.78571428571429	2.2
Willie	8	4	1	3	4	5	2	1	1	10	1	2	5	4	3	2	5	5	4	5	0	5	7	5	4	4	3	4	1	6	1	0	1	5	0	2	0	6	0	5	3	3	3	2	3	4	5	2.07142857142857	5
K2	9	4	2	6	4	8	2	1	2	10	1	2	4	0	7	4	6	5	2	1	0	5	5	5	6	4	1	4	0	5	4	0	0	6	4	0	0	7	3	1	2	3	3	1	2	6	7	1.14285714285714	3.6
Khyber	10	4	2	2	3	1	1	0	0	10	1	2	7	5	2	5	2	2	2	4	4	3	6	4	4	3	0	3	4	6	1	5	6	3	3	5	4	4	3	6	6	6	5	4	5	6		5	4.6
Chameli	11	4	2	6	3	6	2	1	2	10	1	3	4	3	2	5	4	3	4	2	3	2	6	6	6	1	2	4	1	3	4	1	1	7	7	0	1	7	5	6	4	5	6	1	1	4	6	2.71428571428571	4.4
Chameli	11	4	2	6	3	6	2	1	2	10	1	4	4	2	1	4	4	3	4	3	2	3	3	4	4	2	2	3	2	3	2	2	2	3	2	2	3	4	2	7	4	5	5	4	5	4	6	3.5	3.6
Chameli	11	4	2	6	3	6	2	1	2	10	1	5	4	1	2	1	4	3	4	2	2	3	3	3	7	1	2	2	2	3	3	1	1	7	3	1	1	7	1	6	4	5	5	1	1	4	6	2.28571428571429	4
Gala	12	4	1	0	3	4	2	0	0	10	1	3	5	5	4	6	2	3	4	5	4	3	1	3	6	1	4	4	2	2	5	1	2	3	4	1	2	3	4	4	6	5	5	5	5	4	4	3.78571428571429	4.2
Gala	12	4	1	0	3	4	2	0	0	10	1	4	4	3	1	4	2	2	2	4	4	2	3	3	4	2	2	2	2	5	2	1	3	2	5	1	4	2	3	7	6	6	6	6	6	6	6	4.21428571428571	3.4
Sage	13	6	2	3	5	15	2	1	1	5	2	6	4	0	7	0	7	7	4	4	0	7	7	7	5	4	1	2	2	5	4	1	0	7	0	0	0	7	0	1	1	1	1	1	1	4	7	.642857142857143	4.8
Rosa	14	5	2	9	3	9	2	1	3	6	1	6	2	6	2	6	5	2	4	6	6	2	4	6	2	6	4	4	6	6	1	4	5	3	1	4	6	4	4	6	3	6	6	4	5	4	4	5.21428571428571	3.6
Rosa	14	5	2	9	3	9	2	1	3	6	1	7	3	6	1	5	3	1	0	4	3	1	2	4		4	3	1	4	5	5	6	0	2	3	7	5	2	2	7	5	7	7	6	6		5	5.28571428571429	2.25
Rosa	14	5	2	9	3	9	2	1	3	6	1	4	3	5	2	6	4	5	5	5	6	2	3	6	1	6	3	3	4	5	2	5	5	2	2	6	5	3	3	6	4	3	6	5	6	3	5	5.14285714285714	3.4
Rosa	14	5	2	9	3	9	2	1	3	6	1	5	4	3	2	3	5	4	0	2	2	3	4	5	0	0	3	0	3	5	3	2	2	4	2	3	3	4	2	6	3	4	5	4	4		5	3.35714285714286	2
Rosa	14	5	2	9	3	9	2	1	3	6	1	8	4	2	3	5	5	4	3	3	2	4	2	5	1	6	1	1	2	6	4	2	2	5	2	4	2	6	2	5	3	4	4	2	3	5	7	3	2.6
Annika	15	2	2	0	3	5	2	0	0	2	1	4	3	2	1	5	4	3	6	5	4	3	2	5	0	5	2	2	5	5	2	3	3	4	3	6	4	3	2	7	4	5	5	5	4	2	6	4.42857142857143	3.2
Annika	15	2	2	0	3	5	2	0	0	2	1	7	2	2	1	3	2	3	3	4	5	1	1	4	0	0	3	2	4	4	1	5	5	1	3	7	7	4	3	7	6	5	7	4	7	5	5	5.28571428571429	2
Annika	15	2	2	0	3	5	2	0	0	2	1	5	1	5	5	6	4	3	5	2	3	3	3	0	3	0	6	3	4	6	4	3	3	2	3	5	5	1	4	3	4	5	5	7	6	3	2	4.57142857142857	2.8
Annika	15	2	2	0	3	5	2	0	0	2	1	8	3	3	4	5	4	2	2	3	3	2	2	4	1	6	1	1	2	6	2	3	4	2	4	5	3	5	2	4	4	6	6	3	6	6	7	4.07142857142857	2.2
Valeri	16	2	1	2	3	7	2	0	0	2	1	4	4	3	4	4	4	4	3	3	3	3	4	4	5	0	2	4	3	5	3	2	4	3	4	2	2	4	3	4	4	4	5	4	5	5	6	3.5	3.8
Valeri	16	2	1	2	3	7	2	0	0	2	1	7	6	4	3	3	6	4	2	3	4	4	1	3	0	0	3	0	3	4	4	3	4	2	2	4	3	3	4	5	2	4	4	5	6	6	5	3.85714285714286	2.4
Valeri	16	2	1	2	3	7	2	0	0	2	1	5	5	2	5	5	6	5	3	4	2	5	0	5	0	6	2	4	2	6	4	1	2	5	2	2	1	2	1	3	2	3	3	6	3	5	6	2.64285714285714	2.4
Valeri	16	2	1	2	3	7	2	0	0	2	1	8	6	2	5	3	6	4	2	3	2	4	2	5	1	6	1	1	2	6	4	2	2	5	2	3	2	5	2	3	2	4	4	3	3	6	7	2.64285714285714	2.8
Amara	17	4	2	9	0	5	2	1	3	1	1	9	6	3	5	4	5	6	3	5	3	5	6	5	6	3	3	4	3	5	2	3	2	6	2	2	2	6	2	3	3	2	3	2	2	5	5	2.64285714285714	5.2
Demarcus	18	4	1	5	3	4	2	1	1	1	1	9	3	5	2	5	3	2	3	5	3	3	4	3	4	4	5	3	5	5	2	4	5	3	5	6	6	3	4	6	5	6	5	5	5	5	3	5.07142857142857	3.8
Sukari	19	4	2	6	3	15	2	1	2	1	1	9	4	2	2	2	5	4	6	2	1	6	4	6	5	5	3	2	2	5	2	3	2	5	4	3	2	5	4	6	3	4	2	3	3	2	5	2.71428571428571	4.2
Mali	20	4	2	1	3	1	1	0	0	4	1	7	6	3	2	4	6	6	2	5	1	5	7	4	7	1	2	5	3	4	3	2	2	7	1	0	0	7	0	6	2	2	3	1	1	6	6	2.14285714285714	5.4
Jye	21	4	1	1	3	1	1	0	0	4	1	7	7	6	2	4	5	3	5	6	6	1	5	4	4	4	5	2	3	4	0	3	5	3	2	1	2	5	2	6	3	5	7	3	5	3	3	4.21428571428571	5.4
Jye	21	4	1	1	3	1	1	0	0	4	1	5	6	5	3	5	4	3	5	5	4	3	6	4	6	3	4	3	4	5	3	3	5	4	3	2	2	6	2	5	4	5	5	2	4	3	4	3.92857142857143	5.6
Mali	20	4	2	1	3	1	1	0	0	4	1	5	6	2	3	3	5	5	3	3	3	4	5	5	4	3	3	5	3	5	3	2	3	6	2	1	1	6	1	5	3	3	4	2	2	5	5	2.64285714285714	4.2
Sage	13	6	2	3	5	15	2	1	1	5	2	7	4	1	2	4	7	4	3	1	1	6	7	4	6	2	2	3	1	4	3	2	3	4	2	0	0	7	0	6	1	4	2	1	4	5	6	2.14285714285714	4.2
Josey	22	6	2	9	0	1	1	1	3	5	2	7	6	4	2	3	5	5	5	6	5	2	6	7	7	4	3	4	2	5	1	4	3	5	1	6	6	2	2	6	3	3	6	6	3	3	5	4.28571428571429	6
Jane	23	6	2	3	3	1	1	1	1	5	2	7	7	6	2	3	2	5	3	4	5	4	7	4	6	4	6	4	2	5	1	6	3	5	1	7	5	2	2	6	6	3	4	6	3	5	2	4.64285714285714	5.4
Wyatt	24	6	1	4	3	1	1	1	1	5	2	7	6	4	2	2	4	5	4	4	5	2	6	5	7	1	4	5	1	5	1	5	2	5	1	7	5	2	2	6	4	3	6	6	3	4	4	4.21428571428571	5.4
Sage	13	6	2	3	5	15	2	1	1	5	2	5	4	6	1	3	6	5	3	2	2	4	0	4	0	0	4	0	3	4	4	2	2	6	4	1	1	6	1	7	2	3	4	2	2	5	4	2.85714285714286	1.8
Wyatt	24	6	1	4	3	1	1	1	1	5	2	7	6	4	4	4	4	4.5		4	3	4	5	4	5	4	4	5	4	5	4	3	3	5	4	6	4	4	4	4	4		4	4	3		4	3.84615384615385	5
Jane	23	6	2	3	3	1	1	1	1	5	2	5	6	3	4	4	4	4	5	3	3	4	5	4	3	3	4	4	2	4	4	3	3	4	4	5	4	4	4	4	4	4	4	4	4	3	4	3.64285714285714	4.4
Josey	22	6	2	9	0	1	1	1	3	5	2	5	6	2	4	4	4	5	5	3	3	4	5	5	4	4	4	3	2	4	4	3	3	5	3	5	3	4	3	4	4	3	4	4	3	3	4	3.35714285714286	4.6
Nanai	25	6	1	6	3	.5	1	1	2	8	2	10	4	4	3	5	2	5	3	5	3	3	6	5	5	2	5	3	4	5	2	2	4	4	2	3	2	5	2	5	6	3	5	3	4	5	3	3.78571428571429	4.6
Nanai	25	6	1	6	3	.5	1	1	2	8	2	11	6	2	2	1	3	5	3	5	1	4	6	5	3	3	2	1	1	3	1	2	3	3	1	3	1	3	1	6	5	3	4	5	5	5	6	3	4.6
Nanai	25	6	1	6	3	.5	1	1	2	8	2	12	4	5	1	6	2	2	4	6	5	3	6	4	3	5	5	4	4	3	4	2	5	3	5	5	2	4	5	7	6	6	5	4	5	4	3	4.78571428571429	4.6
Nanai	25	6	1	6	3	.5	1	1	2	8	2	13	6	2	4	4	5	6	2	2	2	4	7	6	4	2	1	1	3	7	0	0	1	5	0	1	0	5	0	4	3	2	4	3	3	6	7	2.28571428571429	4.2
Harper	26	6	2	6	3	5	2	1	2	5	2	13	4	2	5	6	5	7	2	1	1	7	6	7	6	3	0	2	0	7	0	0	1	5	0	3	0	5	0	3	3	1	1	3	3	6		1.92857142857143	3.8
Harper	26	6	2	6	3	5	2	1	2	5	2	10	5	2	5	5	6	6	1	4	2	5	5	6	7	3	2	2	2	4	1	2	2	6	2	2	2	6	3	3	2	2	3	2	2	7	6	2.35714285714286	4.4
Harper	26	6	2	6	3	5	2	1	2	5	2	11	4	1	4	2	5	6	2	3	1	6	6	6	5	3	1	2	1	2	1	3	1	5	1	2	1	4	2	4	3	2	2	4	3	6	7	2.14285714285714	4
Harper	26	6	2	6	3	5	2	1	2	5	2	12	6	1	6	2	5	6	1	2	2	4	6	7	5	2	0	1	0	6	0	3	3	5	0	1	1	6	0	2	3	2	4	2	3	7		2.07142857142857	4
Harper	26	6	2	6	3	5	2	1	2	5	2	14	3.5	0	5	4		7		0	0	6	7	7	7	1	0		0	1	0	0	0	5	0	0	0	7	0	3		1	2	1	3			1.07692307692308	4.375
Nanai	25	6	1	6	3	.5	1	1	2	8	2	14	4.5	0	5	2		3			0	4	6	7	6	1	1		0	0	0	0	1	6	1	0	0	3	5	3		5	4	5	2		7	1.69230769230769	5.5
Theodore	27	4	1	0	3	1	1	0	0	3	2	15	6	4	3	5	6	6	6	3	4	4	6	5	6	2	4	3	2	4	4	5	3	6	4	5	3	7	4	5	2	2	4	1	2	2	4	3.35714285714286	5.4
Simon	28	4	1	1	3	1	1	0	0	3	2	15	3	4	5	5	2	4	1	3	3	3	2	6	2	6	1	7	2	4	6	2	3	3	6	2	4	4	6	3	6	4	5	4	5	7	7	3.71428571428571	2.2
Alvin	29	4	2	0	3	1	1	0	0	3	2	15	5	4	4	5	5	5	6	6	5	3	5	6	6	2	4	3	5	6	1	2	4	4	4	5	3	5	2	4	3	3	5	3	4	2	4	3.92857142857143	5.6
Nandi	30	4	2	0	3	1	1	0	0	3	2	15	3	6	2	5	4	4	0	3	5	5	5	6	4	4	4	0	3	5	3	3	5	4	4	4	4	5	4	6	4	4	3	3	4		4	4.21428571428571	3
Nandi	30	4	2	0	3	1	1	0	0	3	2	16	3	3	2	5	4	5	1	5	6	3	5	2	6	2	0	2	1	5	4	1	2	5	4	2	1	7	5	6	4	3	5	1	3	7		3.07142857142857	4
Simon	28	4	1	1	3	1	1	0	0	3	2	16	5	3	5	5	5	5	1	4	3	5	6	3	4	5	0	6	3	5	5	1	2	5	6	2	2	5	5	3	3	3	3	3	3	7		2.78571428571429	4
Alvin	29	4	2	0	3	1	1	0	0	3	2	16	5	2	1	3	6	1	1	2	4	2	6	7	7	2	0	1	4	6	1	2	1	6	4	1	1	7	6	7	2	7	6	1	2	7		3.07142857142857	4.2
Theodore	27	4	1	0	3	1	1	0	0	3	2	16	6	3	5	6	5	5	6	6	6	5	7	6	6	1	0	2	6	6	5	5	2	5	5	1	1	7	6	3	3	3	3	1	3	2		3.28571428571429	6.2
Alvin	29	4	2	0	3	1	1	0	0	3	2	17	6	7	2	3	6	2	7	7	7	1	4	5	6	1	2	2	2	5	2	4	3	3	4	7	0	1	1	6	2	6	7	7	5	1	6	4.71428571428571	6
Theodore	27	4	1	0	3	1	1	0	0	3	2	17	4	5	2		7	5	6	4	5	2	5	4	7	2	2	4	1	4	4	4	3	6	4	5	5	4	4	6	1	3	6	4	2	2	6	3.84615384615385	5.2
Simon	28	4	1	1	3	1	1	0	0	3	2	17	6	6	2	6	3	4	0	4	4	4	6	3	2	6	2	7	4	4	4	1	5	4	4	0	5	4	4	6	5	4	4	4	4		6	4.14285714285714	3.6
Nandi	30	4	2	0	3	1	1	0	0	3	2	17	4	7	1	7	4	4	4	6	7	3	4	4	4	5	4	4	3	6	2	5	5	4	4	4	4	4	4	7	4	4	5	4	4	4	4	5	4.4
Nandi	30	4	2	0	3	1	1	0	0	3	2	18	5	5	3	4	4	3	2	5	5	3	5	4	5	3	4	3	3	5	3	5	3	3	4	3	2	4	4	5	4	5	5	4	5	6	4	4.14285714285714	4.4
Alvin	29	4	2	0	3	1	1	0	0	3	2	18	6	4	3	5	4	4	6	6	4	3	6	5	6	2	4	2	2	6	2	4	3	5	1	3	2	4	3	5	4	4	5	4	3	2	4	3.71428571428571	6
Simon	28	4	1	1	3	1	1	0	0	3	2	18	4	3	3	5	6	4	1	3	3	5	3	6	3	6	4	5	3	4	6	4	3	3	6	2	3	3	5	5	2	4	3	5	5	7	4	3.57142857142857	2.8
Theodore	27	4	1	0	3	1	1	0	0	3	2	18	5	3	4	5	4	6	4	5	3	4	6	4	6	2	4	3	3	5	4	3	3	6	4	3	2	5	4	4	4	2	4	3	2	4	4	3.14285714285714	5.2
Nandi	30	4	2	0	3	1	1	0	0	3	2	19	3	5	3	6	6	3	2	6	5	5	6	5	5	5	3	2	1	3	2	1	2	5	2	0	0	6	2	5	2	5	3	2	3	6	5	2.85714285714286	4.4
Alvin	29	4	2	0	3	1	1	0	0	3	2	19	5	5	3	4	5	4	6	6	5	5	6	6	6	2	1	1	2	6	2	5	5	5	3	3	1	7	2	5	3	4	3	1	3	2	7	3.5	5.8
Simon	28	4	1	1	3	1	1	0	0	3	2	19	3	5	2	5	5	6	1	5	3	5	6	6	5	5	2	5	2	6	5	5	2	5	5	1	1	6	5	6	3	2	3	2	3	7	6	3.07142857142857	4
Theodore	27	4	1	0	3	1	1	0	0	3	2	19	5	3	5	4	6	6	5	6	3	6	7	6	6	2	2	3	1	5	1	2	2	6	2	2	1	7	2	3	2	2	2	1	2	3	6	2.14285714285714	5.8
Nadya	31	2	2	6	4	.5	1	1	2	2	1	5	6	2	2	4	4	5	5	0	4	2	4	5	0	0	0	4	0	2	5	4	3	3	5	4	1	2	4	6	4	3	6	6	5	3		3.71428571428571	3
Nadya	31	2	2	6	4	.5	1	1	2	2	1	7	7	3	3	3	1	5	7	0	5	2	5	7	3	0	0	2	0	1	3	3	4	2	6	2	1	1	7	5	7	3	6	7	6	1		3.92857142857143	4.4
Nadya	31	2	2	6	4	.5	1	1	2	2	1	20	7	4	4	2	3	6	6	0	5	1		5	4	4	0	2	0	1	3	0	1	1	6	2	1	1	7	4	5	2	7	7	7	2		3.35714285714286	4.25
Nadya	31	2	2	6	4	.5	1	1	2	2	1	21	7	4	4	4	5	5	5	0	3	3	4	6	6	6	5	2	2	2	5	4	1	1	6	1	1	1	7	4	3	3	5	7	7	3	3	3.5	4.4
Chinook	32	6	1	3	3	4	2	1	1	5	2	22	3	4	5	5	5	4	4	5	2	5	3	6	3	5	3	3	3	6	4	3	2	4	4	2	2	4	4	3	3	4	3	4	4	4	5	3.14285714285714	3.6
Chinook	32	6	1	3	3	4	2	1	1	5	2	23	4	3	4	5	3	4	3	3	3		5	5	4	4	3	4	2	5	3	2	3	5	4	4	5	3	5	4	5	4		5	3	5	5	3.69230769230769	3.8
Chinook	32	6	1	3	3	4	2	1	1	5	2	24	5	2	3	2	4	3	5	2	3	4	4	6	3	5	4	3	2	5	3	3	4	5	4	4	3	4	4	5	4	5	4	4	3	3	4	3.42857142857143	3.8
Tacoma	33	6	1	0	3	4	2	0	0	5	2	22	6	7	1	3	5	4	3	7	3	3	7	4	5	3	5	4	3	7	0	1	2	6	0	1	1	7	0	7	3	4	5	1	2	5	3	3.07142857142857	5.6
Tacoma	33	6	1	0	3	4	2	0	0	5	2	23	6	5	2	3	4	6	3	5	4	4	5	3	5	3	5	5	2	5	1	3	4	5	2	2	2	5	2	6	4	2	4	3	3	5	3	3.35714285714286	4.8
Tacoma	33	6	1	0	3	4	2	0	0	5	2	24	6	5	2	3	5	6	5	7	3	3	4	3	4	4	6	3	2	6	2	2	3	5	4	4	3	5	2	6	3	2	5	3	3	3	2	3.35714285714286	5.2
Old Man	34	6	1	0	3	20	2	0	0	7	2	22	1	2	6	4	3	3	4	2	1	5	1	4	1	6	2	4	2	5	7	1	1	1	6	3	1	1	6	2	5	5	3	7	7	4	6	3.14285714285714	1.8
Old Man	34	6	1	0	3	20	2	0	0	7	2	24	1	3	4	5	3	3	5	2	3	3	2	5	2	5	2	2	5	5	3	5	4	2	3	5	3	2	3	4	5	5	5	6	6	3	6	4.57142857142857	2.4
Makusi	35	6	1	4	6	1	1	1	1	7	2	22	5	4	4	5	2	6	6	6	3	4	7	7	3	4	5	1	3	7	2	4	3	5	1	5	3	4	1	4	6	2	4	4	3	2	3	3.78571428571429	5.4
Makusi	35	6	1	4	6	1	1	1	1	7	2	25	4	4	2	3	6	7	0	4	2	2	3	6	1	6	4	0	1	6	1	2	2	6	2	7	2	2	2	6	2	1	6	6	2		4	3.28571428571429	2.4
Astrid	36	6	2	0	3	23	2	0	0	11	2	18	5	1	4	5	6	6	0	4	1	6	4	6	5	4	1	1	1	5	4	2	2	6	4	1	1	7	2	4	2	2	2	1	2		7	1.92857142857143	3.6
Astrid	36	6	2	0	3	23	2	0	0	11	2	26	3	1	7	3	7	5	0	4	1	6	5	6	7	2	1	0	1	3	2	1	1	6	4	1	1	7	1	1	1	3	2	1	2		7	1.42857142857143	3.8
Astrid	36	6	2	0	3	23	2	0	0	11	2	27	3	1	6	7	7	4	0	1	6	4	3	6	7	0	1	6	2	6	1	1	3	7	1	1	1	7	1	2	1	4	4	1	1		7	2.5	2.8
Madee	37	4	2	1	3	.5	1	0	0	4	1	18	7	4	4	4	6	6	1	6	2	6	7	7	6	2	2	2	1	6	4	5	6	2	3	2	2	6	4	4	2	2	2	2	6	7	6	3.14285714285714	5.4
Madee	37	4	2	1	3	.5	1	0	0	4	1	26	7	2	6	4	7	5	0	2	2	6	7	6	7	2	2	0	1	5	5	3	2	7	2	1	1	7	1	2	1	3	2	1	1		6	1.85714285714286	4.6
Madee	37	4	2	1	3	.5	1	0	0	4	1	27	7	2	4	2	5	6	3	5	1	5	7	6	7	0	1	4	1	6	2	2	2	7	1	2	2	7	1	4	3	2	3	1	1	5	7	2	5.8
Madee	37	4	2	1	3	.5	1	0	0	4	1	28	7	1	6	1	6	7	0	7	1	6	7	7	7	1	1	0	1	3	1	1	1	7	4	1	1	7	1	2	2	1	2	1	1		7	1.21428571428571	5.6
Dodger	38	6	1	6	3	2	1	1	2	11	2	29	7	1	6	3	7	7	0	3	2	6	7	7	7	2	2	0	1	7	5	3	3	7	2	1	1	7	2	2	1	1	2	1	1		6	1.64285714285714	4.8
Dodger	38	6	1	6	3	2	1	1	2	11	2	37	6	4	5	3	7	7	0	6	4	7	7	7	7	3	4	0	3	4	3	3	3	7	3	1	1	7	1	3	1	1	1	1	1		4	2.14285714285714	5.2
Dodger	38	6	1	6	3	2	1	1	2	11	2	30	7	2	6	4	5	7	3	4	2	6	7	7	7	4	3	5	2	4	4	2	2	4	3	1	1	7	2	2	3	1	2	1	4	5	5	2.07142857142857	5.6
ZZ	39	6	2	3	3	18	2	1	1	12	2	31	4	4	5	6	3	5	0	4	4	5	0	5	0	7	4	0	4	3	5	4	4	5	6	4	1	2	5	3	5	3	3	6	3		4	3.85714285714286	1.6
ZZ	39	6	2	3	3	18	2	1	1	12	2	33	3	4	4	4	5	4	0	4	3	4	3	4	0	0	4	0	4	4	4	4	4	3	5	4	4	4	4	4	3	4	4	4	5		4	3.92857142857143	2
ZZ	39	6	2	3	3	18	2	1	1	12	2	34	2	1	6	5	7	5	0	2	2	5	1	6	2	7	4	0	1	5	3	1	1	6	3	4	1	5	5	2	1	3	3	3	2		4	2.14285714285714	1.4
JD	40	4	1	2	3	3	2	0	0	4	1	31	7	4	5	2	6	7	7	4	2	6	5	5	7	3	4	2	4	5	4	1	1	7	4	1	2	7	5	3	2	1	2	1	1	1	4	1.92857142857143	6
JD	40	4	1	2	3	3	2	0	0	4	1	33	4	6	2	5	4	3	4	5	6	3	4	4	4	4	4	4	4	5	4	4	5	4	4	4	5	4	4	6	4	5	5	4	4	4	4	4.78571428571429	4.2
JD	40	4	1	2	3	3	2	0	0	4	1	30	7	4	4	5	5	6	5	4	3	4	7	7	7	4	3	5	3	4	4	3	1	7	2	1	1	7	2	4	3	2	4	1	1	3	5	2.57142857142857	6
Rukai	41	4	2	0	3	3	2	0	0	4	1	32	5	5	3	5	4	5	2	2	4	5	4	6	7	4	2	2	4	5	2	3	2	6	4	1	3	6	4	5	4	3	3	2	2	6	6	3.28571428571429	4
Rukai	41	4	2	0	3	3	2	0	0	4	1	37	5	5	3	6	5	5	1	4	5	3	6	6	6	3	4	5	5	6	5	2	2	4	6	2	5	7	4	5	3	3	5	1	4	7	4	3.78571428571429	4.4
Rukai	41	4	2	0	3	3	2	0	0	4	1	34	5	1	5	4	5	5	1	3	2	6	4	5	7	2	4	5	1	4	5	1	1	6	5	1	1	6	5	3	3	3	2	2	2	7	4	1.92857142857143	4
Chet	42	4	1	3	5	12	2	1	1	13	2	36	5	3	5	3	6	6	4	4	3	6	3	6	0	7	4	0	2	5	4	5	3	5	4	3	3	6	4	3	2	2	2	2	3	4	4	2.78571428571429	3.2
Chet	42	4	1	3	5	12	2	1	1	13	2	37	6	4	6	5	7	6	5	5	2	6	4	5	4	4	3	3	2	4	2	2	2	5	3	2	2	5	3	2	1	2	2	3	3	3	5	2.42857142857143	4.8
Chet	42	4	1	3	5	12	2	1	1	13	2	35	6	2	3	2	2	5	0	5	5	4	0	5	0	6	1	2	2	5	5	5	1	5	4	5	1	5	5	5	6	3	4	3	3		7	3.35714285714286	2.2
Boon	43	4	1	4	3	7	2	1	1	13	2	32	6	2	4	3	6	5	5	3	3	6	4	6	3	5	5	4	5	5	4	4	4	4	4	4	3	4	4	4	2	3	2	4	4	3	3	3.35714285714286	4.2
Boon	43	4	1	4	3	7	2	1	1	13	2	33	4	4	4	4	5	4	0	4	3	4	4	4	0	0	4	0	4	4	3	4	4	4	4	4	4	5	4	4	3	4	4	3	4		4	3.78571428571429	2.4
Boon	43	4	1	4	3	7	2	1	1	13	2	34	7	1	5	1	7	7	0	6	1	7	4	5	4	5	2	0	1	6	2	2	1	7	2	1	1	7	1	3	1	1	1	1	1		6	1.21428571428571	4.2
Puddles	44	4	1	0	3	4	2	0	0	13	2	33	4	6	3	5	3	3	0	4	5	3	4	4	0	0	4	0	5	5	4	4	5	3	4	5	5	3	4	5	5	5	5	5	5		4	5	2.4
Puddles	44	4	1	0	3	4	2	0	0	13	2	35	6	5	1	5	1	1	0	6	6	1	1	5	0	7	0	1	1	6	1	1	6	2	2	2	5	5	2	7	7	7	7	3	6			4.85714285714286	2.6
Puddles	44	4	1	0	3	4	2	0	0	13	2	36	4	7	2	6	3	4	0	7	7	2	3	5	0	7	2	0	6	6	4	4	7	4	4	5	7	5	5	6	5	4	6	3	4		6	5.5	2.8
Miri	45	4	2	3	3	15	2	1	1	13	2	31	4	4	5	6	5	5	0	4	4	5	0	4	0	7	4	0	4	4	5	2	4	5	5	1	1	6	4	3	3	3	3	2	3		4	3.07142857142857	1.6
Miri	45	4	2	3	3	15	2	1	1	13	2	29	5	3	5	5	5	5	0	3	3	3	5	4	2	5	3	0	3	5	5	2	3	6	5	2	2	6	3	3	3	3	5	2	2		5	2.92857142857143	3
Miri	45	4	2	3	3	15	2	1	1	13	2	30	6	3	4	5	3	4	0	5	4	3	5	4	4	5	3	3	4	4	4	3	4	4	4	2	5	6	6	4	5	4	5	2	4		5	3.85714285714286	4
Tai	46	5	1	2	3	17	2	0	0	6	1	29	3	2	5	5	5	5	0	3	2	5	5	6	3	5	3	0	3	6	5	5	6	2	3	6	2	6	3	3	3	3	3	2	6		5	3.64285714285714	2.8
Tai	46	5	1	2	3	17	2	0	0	6	1	37	3	5	3	3	4	5	0	5	5	3	4	6	4	5	5	0	4	6	3	4	4	5	3	5	3	5	4	5	4	3	5	3	3		3	4	3.2
Tai	46	5	1	2	3	17	2	0	0	6	1	30	6	4	3	3	4	5	5	4	5	4	3	5	3	5	4	4	5	6	3	6	3	7	4	5	2	7	4	5	4	3	4	1	1	3	4	3.64285714285714	4.2
Arieta	47	6	2	0	3	8	2	0	0	7	2	31	3	5	5	5	1	3	0	5	5	1	0	4	0	4	4	0	6	5	4	3	5	2	4	1	7	2	4	3	7	5	7	6	6		4	5.07142857142857	1.6
Arieta	47	6	2	0	3	8	2	0	0	7	2	33	2	6	3	5	3	3	0	4	6	4	3	4	0	0	4	0	5	4	4	4	4	4	5	4	6	2	4	5	5	5	4	6	4		4	4.92857142857143	1.8
Arieta	47	6	2	0	3	8	2	0	0	7	2	30	3	3		5	3	4	0	5	3	3		4	3	6	4	3	5	6	2	4	6	3	4	4	7	2	4		5	4	5	6	5		4	4.76923076923077	2.75
Raif	48	6	1	1	3	8	2	0	0	7	2	37	5	4	5	5	5	6	0	4	4	5	3	5	3	6	3	0	4	5	3	5	3	4	2	3	4	5	4	3	3	2	3	3	4		5	3.57142857142857	3
Raif	48	6	1	1	3	8	2	0	0	7	2	35	2	2	5	6	2	2	0	2	2	4	0	5	0	0	2	2	6	6	2	2	5	2	4	2	7	2	3	3	6	6	4	6	6		6	4.5	.8
Raif	48	6	1	1	3	8	2	0	0	7	2	29	3	5	3	5	5	5	0	3	3	5	2	5	0	6	3	0	5	5	3	3	5	5	3	5	3	5	3	5	3	3	3	3	3		5	3.85714285714286	1.6
Bosco	49	6	1	2	3	13	2	0	0	15	2	32	3	3	4	4	4	2	5	4	4	3	3	4	3	5	4	3	5	4	4	4	3	4	5	5	3	4	5	4	4	6	5	4	4	3	4	4.14285714285714	3.6
Bosco	49	6	1	2	3	13	2	0	0	15	2	35	6	1	4	4	1	5	0	5	4	4	0	6	0	0	1	1	1	5	4	5	1	5	5	6	1	6	1	4	7	3	4	2	3		7	3.28571428571429	2.2
Bosco	49	6	1	2	3	13	2	0	0	15	2	34	7	5	3	2	6	7	0	5	1	7	4	5	4	6	2	0	2	6	2	2	1	6	2	4	1	5	2	5	2	1	1	3	2		6	2.28571428571429	4
Kami	50	3	1	9	1	14	2	1	3	14	1	35	6	1	6	5	5	5	0	5	1	5	0	6	0	0	2	0	1	5	1	1	1	6	1	1	1	6	2	2	3	3	3	2	2		6	1.92857142857143	2.2
Kami	50	3	1	9	1	14	2	1	3	14	1	37	6	5	6	2	7	6	5	6	2	6	3	6	5	4	6	5	5	5	4	4	3	6	5	5	3	5	3	2	1	2	2	3	2	3	2	2.92857142857143	5
Kami	50	3	1	9	1	14	2	1	3	14	1	36	7	2	5	3	6	6	0	6	2	7	3	6	0	7	4	0	2	6	4	4	2	6	4	5	2	6	5	3	2	2	1	2	2		4	2.42857142857143	3.2
Lola	51	3	2	2	3	10	2	0	0	14	1	31	6	4	3	4	1	4	0	4	4	4	0	4	0	4	4	0	4	5	5	4	4	5	5	5	3	4	5	5	7	4	4	4	3		4	4.21428571428571	2
Lola	51	3	2	2	3	10	2	0	0	14	1	29	5	3	2	5	5	5	0	2	5	3	3	3	0	6	3	0	5	7	2	5	5	5	3	5	5	3	5	6	3	3	5	5	3		5	4.5	2
Lola	51	3	2	2	3	10	2	0	0	14	1	30	6	4	4	4	4	6	5	3	4	4	3	5	4	4	3	5	4	6	3	4	3	6	4	4	4	6	4	4	4	2	4	2	2	3	5	3.5	4.2
Huey	52	4	1	2	3	10	2	0	0	1	1	29	2	6	0	6	5	5	1	5	5	2	3	5	6	1	4	6	5	7	1	5	6	2	3	5	6	3	5		3	3	6	5	6	7	4	5.15384615384615	3.4
Huey	52	4	1	2	3	10	2	0	0	1	1	30	3	6	2	5	2	3	2	5	5	3	5	2	4	4	3	4	4	4	1	5	4	4	4	5	5	4	4	6	6	5	5	4	4	6	5	4.92857142857143	3.8
Huey	52	4	1	2	3	10	2	0	0	1	1	31	5	4	2	3	4	2	1	5	4	3	1	6	5	4	4	5	4	5	2	4	5	3	2	4	3	4	4	6	4	6	5	4	5	7	4	4.35714285714286	3.4
[truncated: 4 more columns]
