# Supplementary material for: Scaredy-cats don’t succeed: behavioral traits predict problem-solving success in captive felidae
Source: PeerJ. 2022 Nov 25;10:e14453. doi: 10.7717/peerj.14453 (PMC9703991; doi:10.7717/peerj.14453)
Supplement: Supplemental Information 2 [file peerj-10-14453-s002.csv]

IUCN
1	Extinct/ Extcinct in the Wild
2	Critically Endangered
3	Endangered
4	Vulnerable
5	Near Threatened
6	Least Concern
7	Not Evaluated/ Data Deficient
Sex
1	Male
2	Female
Age2
1	<2; under sexual maturity
2	2+; reached sexual maturity
Repeated Innovation
0	0 doors
1	1 door
2	2 doors
3	3 doors
Species
1	African lion
2	Amur leopard
3	Cheetah
4	Clouded leopard
5	Cougar
6	Jaguar
7	Ocelot
8	Siberian lynx
10	Snow leopard
11	Bobcat
12	Caracal
13	Fishing cat
14	Sumatran tiger
15	Serval
Subspecies
1	Pantherinae
2	Felinae
